# Supplementary material for: Recent Advances of Hyaluronan for Skin Delivery: From Structure to Fabrication Strategies and Applications
Source: Polymers (Basel). 2022 Nov 10;14(22):4833. doi: 10.3390/polym14224833 (PMC9694326; doi:10.3390/polym14224833)
Supplement: Supplementary file 1 [file polymers-14-04833-s001.zip]

Archive with 1 entries (1 files):
- polymers-2012105-supplementary.pdf
